# Supplementary material for: Translation, Adaptation, and Validation of the Self-Efficacy Scale for Clinical Nurse Leaders for the Portuguese Culture
Source: Int J Environ Res Public Health. 2022 Jul 14;19(14):8590. doi: 10.3390/ijerph19148590 (PMC9325131; doi:10.3390/ijerph19148590)
Supplement: Supplementary file 1 [file ijerph-19-08590-s001.zip]

Archive with 1 entries (1 files):
- ijerph-1773919-supplementary.pdf
